# Supplementary material for: Barriers, Enablers, and Perceptions on Dietary Salt Reduction in the Out-of-Home Sectors: A Scoping Review
Source: Int J Environ Res Public Health. 2021 Jul 30;18(15):8099. doi: 10.3390/ijerph18158099 (PMC8345971; doi:10.3390/ijerph18158099)
Supplement: Supplementary file 1 [file ijerph-18-08099-s001.zip]

Archive with 1 entries (1 files):
- ijerph-1235176-supplementary.pdf
